# Supplementary material for: Isolation and Functional Characterization of the MADS-Box Gene AGAMOUS-LIKE 24 in Rubber Dandelion (Taraxacum kok-saghyz Rodin)
Source: Int J Mol Sci. 2025 Mar 4;26(5):2271. doi: 10.3390/ijms26052271 (PMC11901092; doi:10.3390/ijms26052271)
Supplement: Supplementary file 1 [file ijms-26-02271-s001.zip]

Archive with 1 entries (1 files):
- ijms-3453727-supplementary.xlsx
