# Supplementary material for: Isolation and Functional Characterization of the MADS-Box Gene AGAMOUS-LIKE 24 in Rubber Dandelion (Taraxacum kok-saghyz Rodin)
Source: Int J Mol Sci. 2025 Mar 4;26(5):2271. doi: 10.3390/ijms26052271 (PMC11901092; doi:10.3390/ijms26052271)
Supplement: Supplementary file 1 [file ijms-26-02271-s001.zip › ijms-3453727-supplementary.xlsx]

## Sheet: Table S1
Table S1. Sequences of the primers used in this study
Uses	Names of Primers	Sequences of the primers (5’-3’)
Cloning of TkAGL24	LG06.1290-F	ATGGCGAGAGAGAAGATAAAGATTAG
	LG06.1290-R	TCAATTGAAAGGTAACGCTAGTTTTAGAGAAG
RT-qPCR	TkAGL24-qF	TCCAGACAAAGGATGAACGGAT
	TkAGL24 -qR	GGCCTCTTGCCCATTGAAGT
Internal-reference gene amplification in RT-qPCR	Tkref-qF	TTCAGTGGTCTGGGAAAAAC
	Tkref-qR	CATCCTGGTCATAAAGCGAC
	AtACT2-qF	GGTAACATTGTGCTCAGTGGTGG
	AtACT2-qR	AACGACCTTAATCTTCATGCTGC
Internal-reference gene amplification in RT-PCR	AtACT2-RT-F	CGTACAACCGGTATTGTGCTGG
	AtACT2-RT-R	GGAGATCCACATCTGCTGGAATG
Cellular localization of TkAGL24 protein	TkAGL24-GFP-F	gagaacacgggggactctagaATGGCGAGAGAGAAGATAAA
	TkAGL24-GFP-R	gcccttgctcaccatggatccATTGAAAGGTAACGCTAGTT
Assay for transcription activation activity of TkAGL24	pGBKT7-TkAGL24-F	atggccatggaggccgaattcATGGCGAGAGAGAAGATAAAGATTAGA
	pGBKT7-TkAGL24-R	ccgctgcaggtcgacggatccTCAATTGAAAGGTAACGCTAGTTTTAG
Overexpression of TkAGL24	TkAGL24-OE-F	acgggggactctagaggatccATGGCGAGAGAGAAGATAAAGATTAGA
	TkAGL24-OE-R	cgatcggggaaattcgagctcTCAATTGAAAGGTAACGCTAGTTTTAG

## Sheet: Table S2
Table S2. Accession numbers of 17 AGL24/SVP proteins from various plants
Protein names	Accession numbers	Species
LsAGL24	XP_023750478.1	Lactuca sativa
LsJOINTLESS	XP_023735511.1
AtAGL24	AT4G24540	Arabidopsis thaliana
AtSVP	NP_001324584.1
HaAGL24	XP_022012415.1	Helianthus annuus
HaJOINTLESS	XP_022013492.1
HaSVP	XP_022001247.1
AaAGL24	PWA72742.1	Artemisia annua
AaJOINTLESS	PWA61371.1
StMADS11	NM_001287825	Solanum tuberosum
StMADS16	NM_001288355
OsMADS22	NM_001401987.1	Oryza sativa
OsMADS47	NM_001402065.1
OsMADS55	NM_001421396.1
SlSVP	XP_004230624.1	Solanum lycopersicum
SlAGL24	XP_004237993.2
TaVRT-2	DQ022679	Triticum aestivum

## Sheet: Table S3
Table S3. Protein sequences of TkAGL24, TkSVP1 and TkSVP2
Gene names	Protein sequences
TkAGL24	MAREKIKIRKIDNITARQVTFSKRRRGLLKKAEELAVLCDADVALVIFSATGKLFEYASSSMQDLLGKYKHHSTNNVNKVDSPSLNLQLLESKETRMSKEVLDKNRELSQLRGEDLNGLTLEELQRLESLLEGGLNRVLQTKDERIENEIASLQQKGFQLMEENKLLKQQMLTLTSMGKRPRTTGAELDNTVINPEDQGQSSDSVATNVYSCNSGPPPEDDYSDTSLKLALPFN
TkSVP1	MAREKVPIKKIDNATARRVTFSKRRRGLFKKAEELSVLCDADVAVIIFSSNDKLFHYSSSSINEVLERRSLHSKNLEKLNQPSLELQLVEDTNYANLSKEVAERTLQLRQLRGEELQGLSVEELHQIEKTLETGLSRVVAKKGEVIINEINHLQEKEVKLVEENNKLRQELLKISNAWKLTVGDSADDGGSSESTNISNSDGPPQDYESSGTSLKLGLPYSGV
TkSVP2	MAREKVPIKKIDNAAARRVTFSKRRRGLFKKAEELSVLCDADVAIIIFSSNDKLFHYSSSSINEVLERRSLHSKNLEKLNQPSLELQLVEDTNYANLSKEVAERTLQLRQLRGEELQGLSIEELHQIEKTLEVGLSRVVAKKGEVIMNEINHLQEKEVKLMEENNKLKQELLKISNAWKLTGDSGDDGGSSESTNISNSDGPPQDYESSGTSLKLGLPYSGV
